# Supplementary material for: Multicenter Genomic Analysis of Carbapenem-Resistant Pseudomonas aeruginosa in Austrian Community Hospitals Reveals Limited Carbapenemase Prevalence and Absence of Interhospital Clonal Spread
Source: Antibiotics (Basel). 2026 May 20;15(5):516. doi: 10.3390/antibiotics15050516 (PMC13203791; doi:10.3390/antibiotics15050516)
Supplement: Supplementary file 1 [file antibiotics-15-00516-s001.zip]

Archive with 2 entries (2 files):
- Figure S1 Legend to Classification tree Diab et al Anitibotics R1.pdf
- Table S1_MST Cluster Diab et al Antibiotics R1.pdf
